# Supplementary material for: AAV ablates neurogenesis in the adult murine hippocampus
Source: eLife. 2021 Jul 14;10:e59291. doi: 10.7554/eLife.59291 (PMC8331179; doi:10.7554/eLife.59291)
Supplement: Figure 1—source data 1. — Spreadsheets containing source data for graphs displayed in Figure 1. [file elife-59291-fig1-data1.zip]

Archive with 8 entries (5 files):
- Figure 1/
- Figure 1/Figure 1B.csv
- __MACOSX/
- __MACOSX/Figure 1/
- __MACOSX/Figure 1/._Figure 1B.csv
- Figure 1/Figure 1D.csv
- __MACOSX/Figure 1/._Figure 1D.csv
- __MACOSX/._Figure 1
