# Supplementary material for: AAV ablates neurogenesis in the adult murine hippocampus
Source: eLife. 2021 Jul 14;10:e59291. doi: 10.7554/eLife.59291 (PMC8331179; doi:10.7554/eLife.59291)
Supplement: Figure 1—source data 1. — Spreadsheets containing source data for graphs displayed in Figure 1. [file elife-59291-fig1-data1.zip › Figure 1/Figure 1B.csv]

	Control	Control	Control	Control	Control	Control	Control	Control	Virus	Virus	Virus	Virus	Virus	Virus	Virus	Virus
0 weeks	124.711	133.3599	92.90554	76.6308	90.76657	93.46353	88.16261		17.85572	22.87764	24.55161	6.323901	15.99575	11.99681	13.0198
1 week	132.1928	89.63071	64.5942	111.1621	94.63801	89.12998	87.46088	131.1913	83.62195	47.56937	43.0628	117.1709	49.57229	42.06134	32.71438	53.57813
2 weeks	143.7315	105.4294	97.72952	78.18361	97.13722	83.71175	92.99112	101.0859	116.8806	97.72952	83.51431	59.23001	82.13228	78.97335	71.07601	87.66041
8 weeks	91.89985	109.5729	116.6421	106.0383	58.91016	110.7511	84.83063	121.3549	111.9293	93.07806	98.96907	75.99411	77.76141	103.6819	83.65243	118.9985
0 week empty capsid	56.54886	120.8593	117.5329	79.27928	138.6001	99.7921	72.07207	115.3153	70.96327	120.3049	113.0977	80.94248	134.1649	109.7713	88.70409	131.3929
