# Supplementary material for: AAV ablates neurogenesis in the adult murine hippocampus
Source: eLife. 2021 Jul 14;10:e59291. doi: 10.7554/eLife.59291 (PMC8331179; doi:10.7554/eLife.59291)
Supplement: Figure 1—source data 1. — Spreadsheets containing source data for graphs displayed in Figure 1. [file elife-59291-fig1-data1.zip › Figure 1/Figure 1D.csv]

	Control Side	Control Side	Control Side	Control Side	Control Side	Control Side	Control Side	Control Side	Virus Side	Virus Side	Virus Side	Virus Side	Virus Side	Virus Side	Virus Side	Virus Side
3E12	102.6548673	53.09734513	123.8938053	87.78761062	101.2389381	105.4867257	124.6017699	101.2389381	7.787610619	11.32743363	19.11504425	13.45132743	16.99115044	19.11504425	12.03539823	26.19469027
1E12	98.44020797	73.48353553	81.10918544	86.65511265	129.6360485	103.2928943	97.05372617	130.3292894	27.03639515	28.42287695	36.04852686	74.17677643	61.69844021	59.6187175	53.37954939	42.98093588
3E11	95.05395683	123.381295	72.39208633	83.09352518	130.3057554	112.0503597	83.72302158		78.68705036	104.4964029	45.32374101	66.0971223	103.2374101	78.68705036	59.80215827
