# Supplementary material for: AAV ablates neurogenesis in the adult murine hippocampus
Source: eLife. 2021 Jul 14;10:e59291. doi: 10.7554/eLife.59291 (PMC8331179; doi:10.7554/eLife.59291)
Supplement: Figure 1—figure supplement 1—source data 1. — Spreadsheets containing source data for graphs displayed in Figure 1—figure supplement 1. [file elife-59291-fig1-figsupp1-data1.zip › Figure 1-figure supplement 1/Fig1Supp1B Tbr2 Time.csv]

	Control	Control	Control	Control	Control	Control	Control	Control	Virus	Virus	Virus	Virus	Virus	Virus	Virus	Virus
0 weeks	83.16183	89.05519	132.2732	109.1363	89.92828	107.3901	89.05519		13.75117	33.3957	30.12161	15.71562	20.08107	12.22326	13.09635
1 week	77.21717	119.5863	95.51865	116.3272	80.47634	87.99749	95.51865	127.3582	16.04513	30.83673	32.34096	19.05359	32.34096	14.29019	10.52961	29.08179
2 weeks	121.4008	109.987	63.29442	67.44488	109.987	88.19715	92.3476	147.3411	24.90272	18.67704	13.48898	24.90272	15.5642	4.150454	33.20363	4.150454
8 weeks	121.8274	101.5228	101.5228	93.40102	64.97462	83.24873	123.8579	109.6447	60.91371	14.2132	79.18782	45.68528	34.51777	62.94416	57.86802	38.57868
