# Supplementary material for: AAV ablates neurogenesis in the adult murine hippocampus
Source: eLife. 2021 Jul 14;10:e59291. doi: 10.7554/eLife.59291 (PMC8331179; doi:10.7554/eLife.59291)
Supplement: Figure 1—figure supplement 1—source data 1. — Spreadsheets containing source data for graphs displayed in Figure 1—figure supplement 1. [file elife-59291-fig1-figsupp1-data1.zip › Figure 1-figure supplement 1/Fig1Supp1C BrdU Empty Capsid.csv]

	Control	Control	Control	Control	Control	Control	Control	Control	Injected	Injected	Injected	Injected	Injected	Injected	Injected	Injected
4 week	100.1252	132.1652	75.09387	85.10638	76.09512	118.6483	82.10263	130.6633	78.09762	154.6934	79.09887	47.05882	46.05757	117.1464	64.0801	97.62203
