# Supplementary material for: AAV ablates neurogenesis in the adult murine hippocampus
Source: eLife. 2021 Jul 14;10:e59291. doi: 10.7554/eLife.59291 (PMC8331179; doi:10.7554/eLife.59291)
Supplement: Figure 2—source data 1. — Spreadsheets containing source data for graphs displayed in Figure 2. [file elife-59291-fig2-data1.zip]

Archive with 20 entries (17 files):
- Figure 2/
- Figure 2/Figure 2C Sox2.csv
- __MACOSX/
- __MACOSX/Figure 2/
- __MACOSX/Figure 2/._Figure 2C Sox2.csv
- Figure 2/Figure 2D Tbr2.csv
- __MACOSX/Figure 2/._Figure 2D Tbr2.csv
- Figure 2/Figure 2F Tbr2 Empty Capsid.csv
- __MACOSX/Figure 2/._Figure 2F Tbr2 Empty Capsid.csv
- Figure 2/Figure 2G DCX Time.csv
- __MACOSX/Figure 2/._Figure 2G DCX Time.csv
- Figure 2/Figure 2J BrdU Saline.csv
- __MACOSX/Figure 2/._Figure 2J BrdU Saline.csv
- Figure 2/Figure 2K Tbr2 Saline.csv
- __MACOSX/Figure 2/._Figure 2K Tbr2 Saline.csv
- Figure 2/Figure 2L Caspase3.csv
- __MACOSX/Figure 2/._Figure 2L Caspase3.csv
- Figure 2/Figure 2M Brdu &Pyknosis.csv
- __MACOSX/Figure 2/._Figure 2M Brdu &Pyknosis.csv
- __MACOSX/._Figure 2
