# Supplementary material for: AAV ablates neurogenesis in the adult murine hippocampus
Source: eLife. 2021 Jul 14;10:e59291. doi: 10.7554/eLife.59291 (PMC8331179; doi:10.7554/eLife.59291)
Supplement: Figure 2—source data 1. — Spreadsheets containing source data for graphs displayed in Figure 2. [file elife-59291-fig2-data1.zip › Figure 2/Figure 2C Sox2.csv]

	Control	Control	Control	Control	Control	Control	Control	Control	Virus	Virus	Virus	Virus	Virus	Virus	Virus	Virus
2d	87.34215	96.70776	79.55502	102.3903	84.13259	106.7048	143.1675		80.71257	89.44678	81.23873	68.19002	73.87252	85.86891	88.71016
1wk	98.38786	95.44929	85.5452	84.348	91.09584	90.98701	139.9088	114.2779	77.05598	82.06244	65.62819	70.19931	84.348	79.55921	93.3814	72.81137
4wk	100.9727	102.3013	93.00119	89.18149	95.99051	106.121	112.4318		83.86714	85.02966	91.17438	121.898	99.8102	101.4709	99.31198
