# Supplementary material for: AAV ablates neurogenesis in the adult murine hippocampus
Source: eLife. 2021 Jul 14;10:e59291. doi: 10.7554/eLife.59291 (PMC8331179; doi:10.7554/eLife.59291)
Supplement: Figure 2—source data 1. — Spreadsheets containing source data for graphs displayed in Figure 2. [file elife-59291-fig2-data1.zip › Figure 2/Figure 2D Tbr2.csv]

	Control	Control	Control	Control	Control	Control	Control	Control	Virus	Virus	Virus	Virus	Virus	Virus	Virus	Virus
0 weeks	83.16183	89.05519	132.2732	109.1363	89.92828	107.3901	89.05519		13.75117	33.3957	30.12161	15.71562	20.08107	12.22326	13.09635
1 week	77.21717	119.5863	95.51865	116.3272	80.47634	87.99749	95.51865	127.3582	16.04513	30.83673	32.34096	19.05359	32.34096	14.29019	10.52961	29.08179
4 weeks	131.1362	94.70945	67.99653	16.99913	157.8491	116.5655	114.7441		4.856895	24.28448	21.85603	33.99827	109.2801	10.92801	9.106678
