# Supplementary material for: AAV ablates neurogenesis in the adult murine hippocampus
Source: eLife. 2021 Jul 14;10:e59291. doi: 10.7554/eLife.59291 (PMC8331179; doi:10.7554/eLife.59291)
Supplement: Figure 2—source data 1. — Spreadsheets containing source data for graphs displayed in Figure 2. [file elife-59291-fig2-data1.zip › Figure 2/Figure 2F Tbr2 Empty Capsid.csv]

	Control	Control	Control	Control	Control	Control	Control	Control	Injected	Injected	Injected	Injected	Injected	Injected	Injected	Injected
1 week		47.64543	53.1856		185.0416	114.1274				59.8338	47.64543		137.3961	81.99446
4 week	35.89138	177.5679	103.8961	88.78394	94.451	90.67296	103.8961	104.8406	88.78394	285.242	141.6765	53.83707	117.1192	76.50531	56.6706	124.6753
