# Supplementary material for: AAV ablates neurogenesis in the adult murine hippocampus
Source: eLife. 2021 Jul 14;10:e59291. doi: 10.7554/eLife.59291 (PMC8331179; doi:10.7554/eLife.59291)
Supplement: Figure 2—source data 1. — Spreadsheets containing source data for graphs displayed in Figure 2. [file elife-59291-fig2-data1.zip › Figure 2/Figure 2G DCX Time.csv]

	Control	Control	Control	Control	Control	Control	Control	Control	Control	Virus	Virus	Virus	Virus	Virus	Virus	Virus	Virus	Virus
0 weeks	101.4289	111.001	97.8946	74.7152	85.8083	119.432	113.2119			95.9164	66.008	75.0566	63.8229	70.0595	80.8453	57.7684
1 week	113.2905	101.6709	93.6265	105.4135	94.8998	111.9015	102.2244	112.9592		58.0767	46.5048	29.8347	48.9023	40.2567	38.9472	62.9625	40.6561
4 weeks	145.2723	127.4606	100.9593	87.2139	100.3369	103.8561	109.3543			6.0489	7.4145	20.4435	8.3099	53.025	24.9029	10.1367
3mo	86.11199	121.8874	132.17	88.47853	109.4711	71.97659	84.237	115.5217	90.14572	37.82178	47.60466	73.17244	-1.83727	38.02483	30.93286	5.273376	41.4101	10.46163
