# Supplementary material for: AAV ablates neurogenesis in the adult murine hippocampus
Source: eLife. 2021 Jul 14;10:e59291. doi: 10.7554/eLife.59291 (PMC8331179; doi:10.7554/eLife.59291)
Supplement: Figure 2—source data 1. — Spreadsheets containing source data for graphs displayed in Figure 2. [file elife-59291-fig2-data1.zip › Figure 2/Figure 2J BrdU Saline.csv]

	Saline	Saline	Saline	Saline	Saline	Saline	Saline	Saline	Saline	Saline	Virus	Virus	Virus	Virus	Virus	Virus	Virus	Virus	Virus	Virus
12hr	115.5343	91.25982	100.3756	69.75077	99.24889	123.8307					42.40355	108.7743	83.57801	30.41994	88.80164	66.37078
18hr	87.57871	94.79107	77.7905	89.63938	88.09388	149.1414	81.91185	119.7768	111.2765		48.94104	53.06239	56.15341	114.3675	63.88094	107.4127	63.36577	57.18374	102.7762
