# Supplementary material for: AAV ablates neurogenesis in the adult murine hippocampus
Source: eLife. 2021 Jul 14;10:e59291. doi: 10.7554/eLife.59291 (PMC8331179; doi:10.7554/eLife.59291)
Supplement: Figure 2—source data 1. — Spreadsheets containing source data for graphs displayed in Figure 2. [file elife-59291-fig2-data1.zip › Figure 2/Figure 2K Tbr2 Saline.csv]

	Saline	Saline	Saline	Saline	Saline	Saline	Saline	Saline	Saline	Saline	Virus	Virus	Virus	Virus	Virus	Virus	Virus	Virus	Virus	Virus
12hr	20.98765	41.97531	151.8519	192.5926	81.48148	111.1111					17.28395	58.02469	148.1481	162.963	60.49383	59.25926
18hr	109.3117	97.09455	54.01286	84.02	91.73613	129.8881	118.3139		96.02286	119.5999	56.5849	52.08383	57.87092	63.44368	71.1598	105.4537	54.01286		38.58061	32.15051
