# Supplementary material for: AAV ablates neurogenesis in the adult murine hippocampus
Source: eLife. 2021 Jul 14;10:e59291. doi: 10.7554/eLife.59291 (PMC8331179; doi:10.7554/eLife.59291)
Supplement: Figure 2—source data 1. — Spreadsheets containing source data for graphs displayed in Figure 2. [file elife-59291-fig2-data1.zip › Figure 2/Figure 2L Caspase3.csv]

	Saline	Saline	Saline	Saline	Saline	Saline	Saline	Saline	Saline	Saline	Virus	Virus	Virus	Virus	Virus	Virus	Virus	Virus	Virus	Virus
12hr	180	25.71429	77.14286	94.28571	188.5714	34.28571					377.1429	94.28571	162.8571	377.1429	462.8571	257.1429
18hr	93.50649	150.2783	86.82746	285.5288	113.5436	30.05566	75.13915	50.09276	15.02783		66.79035	227.0872	20.03711	210.3896	160.2968	45.08349	110.2041	65.12059	100.1855
