# Supplementary material for: AAV ablates neurogenesis in the adult murine hippocampus
Source: eLife. 2021 Jul 14;10:e59291. doi: 10.7554/eLife.59291 (PMC8331179; doi:10.7554/eLife.59291)
Supplement: Figure 2—source data 1. — Spreadsheets containing source data for graphs displayed in Figure 2. [file elife-59291-fig2-data1.zip › Figure 2/Figure 2M Brdu &Pyknosis.csv]

	Saline	Saline	Saline	Saline	Saline	Saline	Saline	Saline	Virus	Virus	Virus	Virus	Virus	Virus	Virus	Virus
12hr	0.666666667	0.666666667	3.333333333	1.666666667	1	1.666666667			4.666666667	1.666666667	4.333333333	4.333333333	5.333333333	2.333333333
