# Supplementary material for: AAV ablates neurogenesis in the adult murine hippocampus
Source: eLife. 2021 Jul 14;10:e59291. doi: 10.7554/eLife.59291 (PMC8331179; doi:10.7554/eLife.59291)
Supplement: Figure 2—figure supplement 1—source data 1. — Spreadsheets containing source data for graphs displayed in Figure 2—figure supplement 1. [file elife-59291-fig2-figsupp1-data1.zip]

Archive with 22 entries (19 files):
- Figure 2-figure supplement 1/
- Figure 2-figure supplement 1/Fig2Supp1 Pyknosis.csv
- __MACOSX/
- __MACOSX/Figure 2-figure supplement 1/
- __MACOSX/Figure 2-figure supplement 1/._Fig2Supp1 Pyknosis.csv
- Figure 2-figure supplement 1/Fig2Supp1C Sox2.csv
- __MACOSX/Figure 2-figure supplement 1/._Fig2Supp1C Sox2.csv
- Figure 2-figure supplement 1/Fig2Supp1D DCX.csv
- __MACOSX/Figure 2-figure supplement 1/._Fig2Supp1D DCX.csv
- Figure 2-figure supplement 1/Fig2Supp1E Tbr2.csv
- __MACOSX/Figure 2-figure supplement 1/._Fig2Supp1E Tbr2.csv
- Figure 2-figure supplement 1/Fig2Supp1F GFP+ Cells.csv
- __MACOSX/Figure 2-figure supplement 1/._Fig2Supp1F GFP+ Cells.csv
- Figure 2-figure supplement 1/Fig2Supp1G DCX Empty Capsid.csv
- __MACOSX/Figure 2-figure supplement 1/._Fig2Supp1G DCX Empty Capsid.csv
- Figure 2-figure supplement 1/Fig2Supp1I Enrichement BrdU.csv
- __MACOSX/Figure 2-figure supplement 1/._Fig2Supp1I Enrichement BrdU.csv
- Figure 2-figure supplement 1/Fig2Supp1J Enrichment Tbr2.csv
- __MACOSX/Figure 2-figure supplement 1/._Fig2Supp1J Enrichment Tbr2.csv
- Figure 2-figure supplement 1/Fig2Supp1L Caspase3 and Pyknosis.csv
- __MACOSX/Figure 2-figure supplement 1/._Fig2Supp1L Caspase3 and Pyknosis.csv
- __MACOSX/._Figure 2-figure supplement 1
