# Supplementary material for: AAV ablates neurogenesis in the adult murine hippocampus
Source: eLife. 2021 Jul 14;10:e59291. doi: 10.7554/eLife.59291 (PMC8331179; doi:10.7554/eLife.59291)
Supplement: Figure 2—figure supplement 1—source data 1. — Spreadsheets containing source data for graphs displayed in Figure 2—figure supplement 1. [file elife-59291-fig2-figsupp1-data1.zip › Figure 2-figure supplement 1/Fig2Supp1C Sox2.csv]

Saline	Saline	Saline	Saline	Saline	Saline	Saline	Saline	Virus	Virus	Virus	Virus	Virus	Virus	Virus	Virus
90.51095	109.9757	120.6813	127.4939	76.88564	74.93917	118.7348	80.77859	77.85888	83.6983	77.85888	125.5474	78.83212	105.1095	102.1898	79.80535
