# Supplementary material for: AAV ablates neurogenesis in the adult murine hippocampus
Source: eLife. 2021 Jul 14;10:e59291. doi: 10.7554/eLife.59291 (PMC8331179; doi:10.7554/eLife.59291)
Supplement: Figure 2—figure supplement 1—source data 1. — Spreadsheets containing source data for graphs displayed in Figure 2—figure supplement 1. [file elife-59291-fig2-figsupp1-data1.zip › Figure 2-figure supplement 1/Fig2Supp1D DCX.csv]

Saline Side	Saline Side	Saline Side	Saline Side	Saline Side	Saline Side	Saline Side	Saline Side	Virus Side	Virus Side	Virus Side	Virus Side	Virus Side	Virus Side	Virus Side	Virus Side
107.0162	125.3807	85.64646	90.63424	100.4576	83.08822	108.7563	99.02027	70.79041	81.90748	75.78305	82.67569	82.16129	63.1842	82.05216	85.42306
