# Supplementary material for: AAV ablates neurogenesis in the adult murine hippocampus
Source: eLife. 2021 Jul 14;10:e59291. doi: 10.7554/eLife.59291 (PMC8331179; doi:10.7554/eLife.59291)
Supplement: Figure 2—figure supplement 1—source data 1. — Spreadsheets containing source data for graphs displayed in Figure 2—figure supplement 1. [file elife-59291-fig2-figsupp1-data1.zip › Figure 2-figure supplement 1/Fig2Supp1E Tbr2.csv]

Saline Side	Saline Side	Saline Side	Saline Side	Saline Side	Saline Side	Saline Side	Saline Side	Virus Side	Virus Side	Virus Side	Virus Side	Virus Side	Virus Side	Virus Side	Virus Side
154.24	113.27	106.19	71.808	131.48	79.899	69.279	73.831	18.205	30.847	31.858	35.904	26.802	43.995	42.478	56.637
