# Supplementary material for: AAV ablates neurogenesis in the adult murine hippocampus
Source: eLife. 2021 Jul 14;10:e59291. doi: 10.7554/eLife.59291 (PMC8331179; doi:10.7554/eLife.59291)
Supplement: Figure 2—figure supplement 1—source data 1. — Spreadsheets containing source data for graphs displayed in Figure 2—figure supplement 1. [file elife-59291-fig2-figsupp1-data1.zip › Figure 2-figure supplement 1/Fig2Supp1G DCX Empty Capsid.csv]

	Control	Control	Control	Control	Control	Control	Control	Control	Injected	Injected	Injected	Injected	Injected	Injected	Injected	Injected
1 week	81.02855	98.07144	116.2117	107.4311	116.4684	87.28181	94.42845	99.07853	77.65198	99.55089	94.01874	84.03347	101.5067	86.03512	94.0701	94.06373
4 week	110.6993	115.2122	100.3144	102.2276	89.54477	90.24115	91.67863	100.0819	98.92772	97.11452	92.53914	93.10483	99.17508	104.7507	101.6669	93.82876
