# Supplementary material for: AAV ablates neurogenesis in the adult murine hippocampus
Source: eLife. 2021 Jul 14;10:e59291. doi: 10.7554/eLife.59291 (PMC8331179; doi:10.7554/eLife.59291)
Supplement: Figure 2—figure supplement 1—source data 1. — Spreadsheets containing source data for graphs displayed in Figure 2—figure supplement 1. [file elife-59291-fig2-figsupp1-data1.zip › Figure 2-figure supplement 1/Fig2Supp1I Enrichement BrdU.csv]

	Control	Control	Control	Control	Control	Control	Control	Control	Virus	Virus	Virus	Virus	Virus	Virus	Virus	Virus
HC	123.3034	84.79317	115.4129	126.7187	109.289	64.30149	96.57	79.61136	21.5516	26.85117	24.4958	13.66112	28.26439	9.185927	10.36361	29.67761
EE	191.4912	96.09893	100.3386	211.2763	231.2969	124.7166	223.2887	142.0286	41.68997	16.95863	12.71898	21.5516	23.55366	30.03091	37.21478	17.31194
