# Supplementary material for: AAV ablates neurogenesis in the adult murine hippocampus
Source: eLife. 2021 Jul 14;10:e59291. doi: 10.7554/eLife.59291 (PMC8331179; doi:10.7554/eLife.59291)
Supplement: Figure 2—figure supplement 1—source data 1. — Spreadsheets containing source data for graphs displayed in Figure 2—figure supplement 1. [file elife-59291-fig2-figsupp1-data1.zip › Figure 2-figure supplement 1/Fig2Supp1J Enrichment Tbr2.csv]

	Control	Control	Control	Control	Control	Control	Control	Control	Virus	Virus	Virus	Virus	Virus	Virus	Virus	Virus
HC	93.23708	98.79711	111.6279	96.65867	142.4218	84.68324	105.2125	67.36167	4.276932	15.39695	13.47233	8.55386	20.52927	7.698476	5.132318	6.415397
EE	76.34322	77.6263	92.38172	142.4218	87.2494	108.4202	187.3296	128.3079	11.54771	21.17081	4.276932	3.207698	12.18925	18.60465	11.54771	10.26464
