# Supplementary material for: AAV ablates neurogenesis in the adult murine hippocampus
Source: eLife. 2021 Jul 14;10:e59291. doi: 10.7554/eLife.59291 (PMC8331179; doi:10.7554/eLife.59291)
Supplement: Figure 2—figure supplement 1—source data 1. — Spreadsheets containing source data for graphs displayed in Figure 2—figure supplement 1. [file elife-59291-fig2-figsupp1-data1.zip › Figure 2-figure supplement 1/Fig2Supp1L Caspase3 and Pyknosis.csv]

	Saline	Saline	Saline	Saline	Saline	Saline	Saline	Saline	Virus	Virus	Virus	Virus	Virus	Virus	Virus	Virus
12hr	6	0.666666667	1.666666667	4.666666667	5.333333333	1.333333333			10.66666667	4.666666667	11.66666667	17.66666667	11	10
