# Supplementary material for: AAV ablates neurogenesis in the adult murine hippocampus
Source: eLife. 2021 Jul 14;10:e59291. doi: 10.7554/eLife.59291 (PMC8331179; doi:10.7554/eLife.59291)
Supplement: Figure 2—figure supplement 2—source data 1. — Spreadsheets containing source data for graphs displayed in Figure 2—figure supplement 2. [file elife-59291-fig2-figsupp2-data1.zip]

Archive with 10 entries (7 files):
- Figure 2-figure supplement 2/
- Figure 2-figure supplement 2/Fig2Supp2B Iba1.txt
- __MACOSX/
- __MACOSX/Figure 2-figure supplement 2/
- __MACOSX/Figure 2-figure supplement 2/._Fig2Supp2B Iba1.txt
- Figure 2-figure supplement 2/Fig2Supp2C GFAP.csv
- __MACOSX/Figure 2-figure supplement 2/._Fig2Supp2C GFAP.csv
- Figure 2-figure supplement 2/Fig2Supp2F Sting KO.csv
- __MACOSX/Figure 2-figure supplement 2/._Fig2Supp2F Sting KO.csv
- __MACOSX/._Figure 2-figure supplement 2
