# Supplementary material for: AAV ablates neurogenesis in the adult murine hippocampus
Source: eLife. 2021 Jul 14;10:e59291. doi: 10.7554/eLife.59291 (PMC8331179; doi:10.7554/eLife.59291)
Supplement: Figure 2—figure supplement 2—source data 1. — Spreadsheets containing source data for graphs displayed in Figure 2—figure supplement 2. [file elife-59291-fig2-figsupp2-data1.zip › Figure 2-figure supplement 2/Fig2Supp2B Iba1.txt]

	Control	Control	Control	Control	Control	Control	Control	Control	Virus	Virus	Virus	Virus	Virus	Virus	Virus	Virus
2d	106.4352	111.1039	95.64286	118.8511	85.25776	88.90458	93.80464		115.9724	162.5148	110.9706	148.5902	95.96497	102.5478	93.39924
1wk	102.2926	84.37733	98.42277	80.46706	87.6681	99.09643	94.05464	153.6211	101.3728	81.82202	87.82128	79.13853	81.84981	106.2679	92.33114	96.9016
4wk	110.5137	98.38265	86.65248	84.93303	91.54445	130.4033	97.5704		234.7091	224.635	186.1902	190.3095	223.3112	350.207	217.5832
