# Supplementary material for: AAV ablates neurogenesis in the adult murine hippocampus
Source: eLife. 2021 Jul 14;10:e59291. doi: 10.7554/eLife.59291 (PMC8331179; doi:10.7554/eLife.59291)
Supplement: Figure 2—figure supplement 2—source data 1. — Spreadsheets containing source data for graphs displayed in Figure 2—figure supplement 2. [file elife-59291-fig2-figsupp2-data1.zip › Figure 2-figure supplement 2/Fig2Supp2C GFAP.csv]

	Control	Control	Control	Control	Control	Control	Control	Control	Virus	Virus	Virus	Virus	Virus	Virus	Virus	Virus
2d	121.7914	82.67452	83.47366	81.14435	107.5659	97.26107	126.0891		176.0091	105.4522	113.7342	109.6364	128.7544	104.9255	112.5117
1wk	102.4644	97.27172	93.85226	90.72044	98.65531	89.02417	114.3724	113.6393	111.968	125.246	108.8256	95.01414	107.9217	176.5895	151.8865	123.9038
4wk	124.9483	123.2047	93.05623	79.61853	91.1471	100.7197	87.30544		268.4175	276.0594	258.924	245.5169	291.336	254.2708	264.2951
