# Supplementary material for: AAV ablates neurogenesis in the adult murine hippocampus
Source: eLife. 2021 Jul 14;10:e59291. doi: 10.7554/eLife.59291 (PMC8331179; doi:10.7554/eLife.59291)
Supplement: Figure 2—figure supplement 2—source data 1. — Spreadsheets containing source data for graphs displayed in Figure 2—figure supplement 2. [file elife-59291-fig2-figsupp2-data1.zip › Figure 2-figure supplement 2/Fig2Supp2F Sting KO.csv]

	Control Side	Control Side	Control Side	Control Side	Control Side	Control Side	Control Side	Control Side	Virus Side	Virus Side	Virus Side	Virus Side	Virus Side	Virus Side	Virus Side	Virus Side
Brdu	46.82927	81.17073	169.7561	142.439	117.8537	69.85366	84.68293	87.41463	5.463415	15.21951	4.097561	21.46341	6.243902	8.195122	8.585366	9.365854
Tbr2		148.3948	76.09988	101.7836	100.1982	110.3448	129.3698	101.4665	5.707491	5.707491	9.512485	23.78121	10.14665	10.14665	0	25.36663
