# Supplementary material for: AAV ablates neurogenesis in the adult murine hippocampus
Source: eLife. 2021 Jul 14;10:e59291. doi: 10.7554/eLife.59291 (PMC8331179; doi:10.7554/eLife.59291)
Supplement: Figure 3—source data 1. — Spreadsheets containing source data for graphs displayed in Figure 3. [file elife-59291-fig3-data1.zip]

Archive with 16 entries (13 files):
- Figure 3/
- Figure 3/Figure 3A AAV Cell Growth.csv
- __MACOSX/
- __MACOSX/Figure 3/
- __MACOSX/Figure 3/._Figure 3A AAV Cell Growth.csv
- Figure 3/Figure 3B AAV Cell Death.csv
- __MACOSX/Figure 3/._Figure 3B AAV Cell Death.csv
- Figure 3/Figure 3E ITR Cell Growth.csv
- __MACOSX/Figure 3/._Figure 3E ITR Cell Growth.csv
- Figure 3/Figure 3F ITR Cell Death.csv
- __MACOSX/Figure 3/._Figure 3F ITR Cell Death.csv
- Figure 3/Figure 3G Dividing Cells Dying.csv
- __MACOSX/Figure 3/._Figure 3G Dividing Cells Dying.csv
- Figure 3/Figure 3H G1 Cells Dying.csv
- __MACOSX/Figure 3/._Figure 3H G1 Cells Dying.csv
- __MACOSX/._Figure 3
