# Supplementary material for: AAV ablates neurogenesis in the adult murine hippocampus
Source: eLife. 2021 Jul 14;10:e59291. doi: 10.7554/eLife.59291 (PMC8331179; doi:10.7554/eLife.59291)
Supplement: Figure 3—figure supplement 1—source data 1. — Spreadsheets containing source data for graphs displayed in Figure 3—figure supplement 1. [file elife-59291-fig3-figsupp1-data1.zip]

Archive with 5 entries (5 files):
- Figure 3-figure supplement 1/ITR high (15h_002_E3_001_105).fcs
- Figure 3-figure supplement 1/ITR low (15h_002_F3_001_106).fcs
- Figure 3-figure supplement 1/PBS (15h_002_G3_001_107).fcs
- Figure 3-figure supplement 1/Scramble High (15h_002_B2_001_095).fcs
- Figure 3-figure supplement 1/Scramble Low (15h_002_C3_001_103).fcs
