# Supplementary material for: AAV ablates neurogenesis in the adult murine hippocampus
Source: eLife. 2021 Jul 14;10:e59291. doi: 10.7554/eLife.59291 (PMC8331179; doi:10.7554/eLife.59291)
Supplement: Figure 4—source data 1. — Spreadsheets containing source data for graphs displayed in Figure 4. [file elife-59291-fig4-data1.zip]

Archive with 18 entries (15 files):
- Figure 4/
- Figure 4/Figure 4B cFos.csv
- __MACOSX/
- __MACOSX/Figure 4/
- __MACOSX/Figure 4/._Figure 4B cFos.csv
- Figure 4/Figure 4E Tbr2 2-Photon.csv
- __MACOSX/Figure 4/._Figure 4E Tbr2 2-Photon.csv
- Figure 4/Figure 4F DCX 2-Photon.csv
- __MACOSX/Figure 4/._Figure 4F DCX 2-Photon.csv
- Figure 4/Figure 4I Total Cells.csv
- __MACOSX/Figure 4/._Figure 4I Total Cells.csv
- Figure 4/Figure 4J Activity.csv
- __MACOSX/Figure 4/._Figure 4J Activity.csv
- Figure 4/Figure 4K Population Activity.csv
- __MACOSX/Figure 4/._Figure 4K Population Activity.csv
- Figure 4/Figure 4L Intrinsic Activity.csv
- __MACOSX/Figure 4/._Figure 4L Intrinsic Activity.csv
- __MACOSX/._Figure 4
