# Supplementary material for: AAV ablates neurogenesis in the adult murine hippocampus
Source: eLife. 2021 Jul 14;10:e59291. doi: 10.7554/eLife.59291 (PMC8331179; doi:10.7554/eLife.59291)
Supplement: Figure 4—source data 1. — Spreadsheets containing source data for graphs displayed in Figure 4. [file elife-59291-fig4-data1.zip › Figure 4/Figure 4B cFos.csv]

	Control Side	Control Side	Control Side	Control Side	Control Side	Control Side	Control Side	Control Side	Virus Side	Virus Side	Virus Side	Virus Side	Virus Side	Virus Side	Virus Side	Virus Side
3E12	120.5	87	107.6666667	92.33333333	110	111	66.66666667	79.33333333	140.6666667	178	220.3333333	160.3333333	167.5	264.6666667	108	187.6666667
1E12	80.33333333	91.33333333	77	83.5	83.33333333	67.5	73	93	159.6666667	96	91.5	66.66666667	113.6666667	107.5	117	216.6666667
3E11	101.6666667	116.5	93	82.5	130	143	98.33333333		91.66666667	87.5	114.5	64.5	106	104	104
