# Supplementary material for: AAV ablates neurogenesis in the adult murine hippocampus
Source: eLife. 2021 Jul 14;10:e59291. doi: 10.7554/eLife.59291 (PMC8331179; doi:10.7554/eLife.59291)
Supplement: Figure 4—source data 1. — Spreadsheets containing source data for graphs displayed in Figure 4. [file elife-59291-fig4-data1.zip › Figure 4/Figure 4E Tbr2 2-Photon.csv]

Uninjected Control	Uninjected Control	Uninjected Control	Uninjected Control	Uninjected Control	Uninjected Control	Uninjected Control	Uninjected Control	Uninjected Control	Injected	Injected	Injected	Injected	Injected	Injected	Injected	Injected	Injected
2Am0	2Am1	2Am2	2Am3	2Am4	2Bm0	2Bm1	2Bm2	2Bm3	2Am0	2Am1	2Am2	2Am3	2Am4	2Bm0	2Bm1	2Bm2	2Bm3
	98.68766	97.6378	83.9895	93.08836	107.4366			107.3199		95.53806	94.83815	96.58793	113.0359	88.53893			127.8507
