# Supplementary material for: AAV ablates neurogenesis in the adult murine hippocampus
Source: eLife. 2021 Jul 14;10:e59291. doi: 10.7554/eLife.59291 (PMC8331179; doi:10.7554/eLife.59291)
Supplement: Figure 4—source data 1. — Spreadsheets containing source data for graphs displayed in Figure 4. [file elife-59291-fig4-data1.zip › Figure 4/Figure 4F DCX 2-Photon.csv]

Uninjected Side	Uninjected Side	Uninjected Side	Uninjected Side	Uninjected Side	Uninjected Side	Uninjected Side	Uninjected Side	Uninjected Side	Injected Side	Injected Side	Injected Side	Injected Side	Injected Side	Injected Side	Injected Side	Injected Side	Injected Side
2Am0	2Am1	2Am2	2Am3	2Am4	2Bm0	2Bm1	2Bm2	2Bm3	2Am0	2Am1	2Am2	2Am3	2Am4	2Bm0	2Bm1	2Bm2	2Bm3
		99.30573	95.17493	89.43702	98.04646		109.3954	108.6404			124.4977	106.8546	90.54341	118.1566		122.4116	123.0856
