# Supplementary material for: AAV ablates neurogenesis in the adult murine hippocampus
Source: eLife. 2021 Jul 14;10:e59291. doi: 10.7554/eLife.59291 (PMC8331179; doi:10.7554/eLife.59291)
Supplement: Figure 4—source data 1. — Spreadsheets containing source data for graphs displayed in Figure 4. [file elife-59291-fig4-data1.zip › Figure 4/Figure 4J Activity.csv]

no DG inj	no DG inj	no DG inj	no DG inj	no DG inj	no DG inj	no DG inj
378.913145539906	436.807965860597	249.179930795848	254.443433029909	156.524361948956	221.39089848308
