# Supplementary material for: AAV ablates neurogenesis in the adult murine hippocampus
Source: eLife. 2021 Jul 14;10:e59291. doi: 10.7554/eLife.59291 (PMC8331179; doi:10.7554/eLife.59291)
Supplement: Figure 4—figure supplement 1—source data 1. — Spreadsheets containing source data for graphs displayed in Figure 4—figure supplement 1. [file elife-59291-fig4-figsupp1-data1.zip]

Archive with 30 entries (27 files):
- Figure 4-figure supplement 1/
- Figure 4-figure supplement 1/Fig4Supp1A BrdU vs IEG.csv
- __MACOSX/
- __MACOSX/Figure 4-figure supplement 1/
- __MACOSX/Figure 4-figure supplement 1/._Fig4Supp1A BrdU vs IEG.csv
- Figure 4-figure supplement 1/Fig4Supp1D Tbr2.csv
- __MACOSX/Figure 4-figure supplement 1/._Fig4Supp1D Tbr2.csv
- Figure 4-figure supplement 1/Fig4Supp1E DCX.csv
- __MACOSX/Figure 4-figure supplement 1/._Fig4Supp1E DCX.csv
- Figure 4-figure supplement 1/Fig4Supp1F Population Activity.csv
- __MACOSX/Figure 4-figure supplement 1/._Fig4Supp1F Population Activity.csv
- Figure 4-figure supplement 1/Fig4Supp1F Total Cells.csv
- __MACOSX/Figure 4-figure supplement 1/._Fig4Supp1F Total Cells.csv
- Figure 4-figure supplement 1/Fig4Supp1G Total Activity.csv
- __MACOSX/Figure 4-figure supplement 1/._Fig4Supp1G Total Activity.csv
- Figure 4-figure supplement 1/Fig4Supp1I Intrinsic Activity.csv
- __MACOSX/Figure 4-figure supplement 1/._Fig4Supp1I Intrinsic Activity.csv
- Figure 4-figure supplement 1/Fig4Supp1J BrdU.csv
- __MACOSX/Figure 4-figure supplement 1/._Fig4Supp1J BrdU.csv
- Figure 4-figure supplement 1/Fig4Supp1K cFOS+ Cells in DG.csv
- __MACOSX/Figure 4-figure supplement 1/._Fig4Supp1K cFOS+ Cells in DG.csv
- Figure 4-figure supplement 1/Fig4Supp1L DGC Activity Proportion.csv
- __MACOSX/Figure 4-figure supplement 1/._Fig4Supp1L DGC Activity Proportion.csv
- Figure 4-figure supplement 1/Fig4Supp1M DGC Activity Proportion per Minute.csv
- __MACOSX/Figure 4-figure supplement 1/._Fig4Supp1M DGC Activity Proportion per Minute.csv
- Figure 4-figure supplement 1/Fig4Supp1N Event Amplitude.csv
- __MACOSX/Figure 4-figure supplement 1/._Fig4Supp1N Event Amplitude.csv
- Figure 4-figure supplement 1/Fig4Supp1O Event Area.csv
- __MACOSX/Figure 4-figure supplement 1/._Fig4Supp1O Event Area.csv
- __MACOSX/._Figure 4-figure supplement 1
