# Supplementary material for: AAV ablates neurogenesis in the adult murine hippocampus
Source: eLife. 2021 Jul 14;10:e59291. doi: 10.7554/eLife.59291 (PMC8331179; doi:10.7554/eLife.59291)
Supplement: Figure 4—figure supplement 1—source data 1. — Spreadsheets containing source data for graphs displayed in Figure 4—figure supplement 1. [file elife-59291-fig4-figsupp1-data1.zip › Figure 4-figure supplement 1/Fig4Supp1A BrdU vs IEG.csv]

	% knockdown of contralatral control	cFOS (%of Contralateral)
1A0-3E12	90.1	116.7358
1A1-3E12	76.47059	204.5977
1A2-3E12	85.36585	204.644
1A3-3E12	89.89899	173.6462
2A0-3E12	89.38053	152.2727
2A1-3E12	81.67939	238.4384
2A2-3E12	93.86503	162
2A3-3E12	92.37288	236.5546
1B0-1E12	82	198.7552
1B1-1E12	61.32075	105.1095
1B2-1E12	57.57576	118.8312
1B3-1E12	11.40351	79.84032
2B0-1E12	48.79518	136.4
2B1-1E12	43.07692	159.2593
2B2-1E12	45	160.274
2B3-1E12	68.32298	232.9749
1C0-3E11	14.50382	90.16393
1C1-3E11	16.77852	75.1073
1C2-3E11	37.3913	123.1183
1C3-3E11	20.45455	78.18182
2C0-3E11	21.50538	81.53846
2C1-3E11	28.30189	72.72727
2C2-3E11	37.39837	105.7627
