# Supplementary material for: AAV ablates neurogenesis in the adult murine hippocampus
Source: eLife. 2021 Jul 14;10:e59291. doi: 10.7554/eLife.59291 (PMC8331179; doi:10.7554/eLife.59291)
Supplement: Figure 4—figure supplement 1—source data 1. — Spreadsheets containing source data for graphs displayed in Figure 4—figure supplement 1. [file elife-59291-fig4-figsupp1-data1.zip › Figure 4-figure supplement 1/Fig4Supp1D Tbr2.csv]

	Control	Control	Control	Control	Control	Control	Control	Control	AAV1 inj.	AAV1 inj.	AAV1 inj.	AAV1 inj.	AAV1 inj.	AAV1 inj.	AAV1 inj.	AAV1 inj.	Saline inj.	Saline inj.	Saline inj.	Saline inj.	Saline inj.	Saline inj.	Saline inj.	Saline inj.
Saline	99.08257	98.08173	102.8357						134.362	132.1101	60.05004
AAV1	117.9076	114.2319		67.86051					35.06126	42.97832		13.5721
