# Supplementary material for: AAV ablates neurogenesis in the adult murine hippocampus
Source: eLife. 2021 Jul 14;10:e59291. doi: 10.7554/eLife.59291 (PMC8331179; doi:10.7554/eLife.59291)
Supplement: Figure 4—figure supplement 1—source data 1. — Spreadsheets containing source data for graphs displayed in Figure 4—figure supplement 1. [file elife-59291-fig4-figsupp1-data1.zip › Figure 4-figure supplement 1/Fig4Supp1E DCX.csv]

	Control	Control	Control	Control	Control	Control	Control	Control	Injected	Injected	Injected	Injected	Injected	Injected	Injected	Injected
Saline	98.10905323	74.60173553	127.2892112						134.0888486	147.3967103	128.9211242
AAV1	153.3001733	100.4862237		64.71804616	81.31671603	100.1788409			8.494942156	41.6922819		3.073827754	66.8417817	7.880176605
