# Supplementary material for: AAV ablates neurogenesis in the adult murine hippocampus
Source: eLife. 2021 Jul 14;10:e59291. doi: 10.7554/eLife.59291 (PMC8331179; doi:10.7554/eLife.59291)
Supplement: Figure 4—figure supplement 1—source data 1. — Spreadsheets containing source data for graphs displayed in Figure 4—figure supplement 1. [file elife-59291-fig4-figsupp1-data1.zip › Figure 4-figure supplement 1/Fig4Supp1F Population Activity.csv]

Saline	Saline	Saline	Saline	Saline	Saline	Saline	AAV1	AAV1	AAV1	AAV1	AAV1	AAV1	AAV1
221	271	272	223	268	272	217	234	249	308	230	240
