# Supplementary material for: AAV ablates neurogenesis in the adult murine hippocampus
Source: eLife. 2021 Jul 14;10:e59291. doi: 10.7554/eLife.59291 (PMC8331179; doi:10.7554/eLife.59291)
Supplement: Figure 4—figure supplement 1—source data 1. — Spreadsheets containing source data for graphs displayed in Figure 4—figure supplement 1. [file elife-59291-fig4-figsupp1-data1.zip › Figure 4-figure supplement 1/Fig4Supp1G Total Activity.csv]

Saline	Saline	Saline	Saline	Saline	Saline	Saline	AAV1	AAV1	AAV1	AAV1	AAV1	AAV1	AAV1
272.759364358683	446.04530011325	247.541327124563	369.730295566503	276.869461077844	302.1236	199.795782463929	153.503610108303	101.697704081633	144.646489104116	395.201465201465	39.3151927437642
