# Supplementary material for: AAV ablates neurogenesis in the adult murine hippocampus
Source: eLife. 2021 Jul 14;10:e59291. doi: 10.7554/eLife.59291 (PMC8331179; doi:10.7554/eLife.59291)
Supplement: Figure 4—figure supplement 1—source data 1. — Spreadsheets containing source data for graphs displayed in Figure 4—figure supplement 1. [file elife-59291-fig4-figsupp1-data1.zip › Figure 4-figure supplement 1/Fig4Supp1I Intrinsic Activity.csv]

Saline	Saline	Saline	Saline	Saline	Saline	Saline	AAV1	AAV1	AAV1	AAV1	AAV1	AAV1	AAV1
2.21755580779417	2.2641893406764	1.6285613626616	2.98169593198793	2.0974959172564	2.176125	1.86725030340121	1.84944108564221	1.25552721088435	1.1212906132102	2.74445461945462	0.756061398918542
