# Supplementary material for: AAV ablates neurogenesis in the adult murine hippocampus
Source: eLife. 2021 Jul 14;10:e59291. doi: 10.7554/eLife.59291 (PMC8331179; doi:10.7554/eLife.59291)
Supplement: Figure 4—figure supplement 1—source data 1. — Spreadsheets containing source data for graphs displayed in Figure 4—figure supplement 1. [file elife-59291-fig4-figsupp1-data1.zip › Figure 4-figure supplement 1/Fig4Supp1J BrdU.csv]

	Control	Control	Control	Control	Control	Control	Control	Control	Injected	Injected	Injected	Injected	Injected	Injected	Injected	Injected
Saline	98.46272	93.62029	103.3051	100.0769	96.84858	97.92467	109.7617		121.0607	106.5334	68.8701	90.39201	111.3759	111.9139	96.84858
AAV1	64.43515	108.3682	109.8326	99.58159	83.4728	95.18828	139.1213		29.2887	16.10879	27.82427	35.14644	96.65272	43.93305	41.00418
