# Supplementary material for: AAV ablates neurogenesis in the adult murine hippocampus
Source: eLife. 2021 Jul 14;10:e59291. doi: 10.7554/eLife.59291 (PMC8331179; doi:10.7554/eLife.59291)
Supplement: Figure 4—figure supplement 1—source data 1. — Spreadsheets containing source data for graphs displayed in Figure 4—figure supplement 1. [file elife-59291-fig4-figsupp1-data1.zip › Figure 4-figure supplement 1/Fig4Supp1K cFOS+ Cells in DG.csv]

	Control Side	Control Side	Control Side	Control Side	Control Side	Control Side	Control Side	Control Side	Injected Side	Injected Side	Injected Side	Injected Side	Injected Side	Injected Side	Injected Side	Injected Side
Saline	97	118	95.33333333	102.3333333	118.3333333	122.3333333	119.3333333		117	112.6666667	103.3333333	128.6666667	114.6666667	122.3333333	132
Virus	102.5	101	83.33333333	94.66666667	97.33333333	133.3333333	94	127.3333333	130.5	115	114.6666667	144	118.6666667	109	82.66666667	95.66666667
