# Supplementary material for: AAV ablates neurogenesis in the adult murine hippocampus
Source: eLife. 2021 Jul 14;10:e59291. doi: 10.7554/eLife.59291 (PMC8331179; doi:10.7554/eLife.59291)
Supplement: Figure 4—figure supplement 1—source data 1. — Spreadsheets containing source data for graphs displayed in Figure 4—figure supplement 1. [file elife-59291-fig4-figsupp1-data1.zip › Figure 4-figure supplement 1/Fig4Supp1L DGC Activity Proportion.csv]

# of events / Cell	Saline	AAV1	no inj.
0	46.84633	64.23473	51.50131
0.263157894736842	53.49771	71.45123	60.77023
0.526315789473684	61.23853	79.38144	68.60313
0.789473684210526	66.80046	84.61538	74.47781
1.05263157894737	74.48394	88.65979	78.98172
1.31578947368421	79.0711	90.40444	84.26893
1.57894736842105	83.31422	92.78351	87.01044
1.84210526315789	85.3211	93.73513	89.55614
2.10526315789474	88.18807	94.76606	91.25326
2.36842105263158	89.90826	95.87629	93.14621
2.63157894736842	91.34174	96.74861	94.25587
2.89473684210526	93.00459	97.70024	95.30026
3.15789473684211	94.32339	98.25535	95.88773
3.42105263157895	95.47018	98.33466	96.4752
3.68421052631579	96.55963	98.49326	97.7154
3.94736842105263	97.13303	98.96907	98.36815
4.21052631578947	98.05046	99.20698	98.95561
4.47368421052632	98.68119	99.52419	99.21671
4.73684210526316	98.96789	99.76209	99.67363
5	100	100	100
