# Supplementary material for: AAV ablates neurogenesis in the adult murine hippocampus
Source: eLife. 2021 Jul 14;10:e59291. doi: 10.7554/eLife.59291 (PMC8331179; doi:10.7554/eLife.59291)
Supplement: Figure 4—figure supplement 1—source data 1. — Spreadsheets containing source data for graphs displayed in Figure 4—figure supplement 1. [file elife-59291-fig4-figsupp1-data1.zip › Figure 4-figure supplement 1/Fig4Supp1M DGC Activity Proportion per Minute.csv]

# of events / Cell	Saline	AAV1	no DG inj
0.263157894736842	13.0885934784937	21.1019069592924	19.4903660875966
0.526315789473684	27.6008786229341	43.446855749342	36.3019038799958
0.789473684210526	38.2758884300507	59.5251270192545	48.2587530456992
1.05263157894737	52.6671828731244	70.8100995375689	57.803150352957
1.31578947368421	60.6537414878354	75.424650122536	68.8868991901599
1.57894736842105	69.238066035336	81.0985177345621	74.2507033034032
1.84210526315789	73.0223950136119	84.1021512049723	79.240872939065
2.10526315789474	78.3332231344959	87.3036946695574	82.6908742529656
2.36842105263158	81.511734717062	90.3208011246944	86.6901258340004
2.63157894736842	83.9376583894412	92.3177990695492	88.8921248064688
2.89473684210526	87.1232583656267	94.7822641060541	90.910947564059
3.15789473684211	89.6541700233652	95.9112963641187	92.1228925456736
3.42105263157895	91.6598458763369	96.295911748734	93.2273497382671
3.68421052631579	93.559624706096	96.6184923938953	95.4894802833136
3.94736842105263	94.6991698596078	97.5811140016782	96.8973287661365
4.21052631578947	96.4610977762351	98.1776672495792	98.038056019516
4.47368421052632	97.5907284373311	98.8228285399018	98.4711764221486
4.73684210526316	98.2390825584575	99.4060069159495	99.4292521016659
5	100	100	100
