# Supplementary material for: AAV ablates neurogenesis in the adult murine hippocampus
Source: eLife. 2021 Jul 14;10:e59291. doi: 10.7554/eLife.59291 (PMC8331179; doi:10.7554/eLife.59291)
Supplement: Figure 4—figure supplement 1—source data 1. — Spreadsheets containing source data for graphs displayed in Figure 4—figure supplement 1. [file elife-59291-fig4-figsupp1-data1.zip › Figure 4-figure supplement 1/Fig4Supp1N Event Amplitude.csv]

# of events / Cell	Saline	AAV1	no DG inj
0.219223276803215	3.28115760346319	5.27570431509687	5.52574330940936
0.287671410567095	27.360925691933	26.1429331225052	26.3080398319013
0.356119544330975	56.7278513976008	49.3691807350877	51.655166801682
0.424567678094854	74.7409548593109	67.1204769399098	69.0114036643221
0.493015811858734	84.4160402700452	79.0958840963079	79.8699328131364
0.561463945622614	90.5423373454761	87.5777584830599	86.7718287075404
0.629912079386493	94.4535914363593	91.8439210025886	91.2143120143878
0.698360213150373	96.6525123258631	94.7722555991347	93.8422562692465
0.766808346914253	97.8543244143721	96.7567762066287	95.4118917046741
0.835256480678133	98.3322221355264	98.0425679772005	96.7137755267263
0.903704614442012	99.0491538128079	98.5886874331643	97.9012095406777
0.972152748205892	99.3175776540107	99.1174458804781	98.3636393777653
1.04060088196977	99.5408430098832	99.4755551150156	98.917332198968
1.10904901573365	99.715637143597	99.5541714672169	99.4010517632447
1.17749714949753	99.7490236152617	99.7632021036703	99.6329505121918
1.24594528326141	99.859589354167	99.8961883125079	99.661103665345
1.31439341702529	99.9085044918589	100	99.7343264987661
1.38284155078917	99.9297946770835	100	99.8812398259596
1.45128968455305	100	100	100
