# Supplementary material for: AAV ablates neurogenesis in the adult murine hippocampus
Source: eLife. 2021 Jul 14;10:e59291. doi: 10.7554/eLife.59291 (PMC8331179; doi:10.7554/eLife.59291)
Supplement: Figure 4—figure supplement 1—source data 1. — Spreadsheets containing source data for graphs displayed in Figure 4—figure supplement 1. [file elife-59291-fig4-figsupp1-data1.zip › Figure 4-figure supplement 1/Fig4Supp1O Event Area.csv]

Saline	Saline	Saline	Saline	Saline	Saline	Saline	AAV1	AAV1	AAV1	AAV1	AAV1	AAV1	AAV1	no inj	no inj	no inj	no inj	no inj	no inj	no inj
0.047875	0.029274	0.026637	0.033521	0.041474	0.023869	0.059646	0.059818	0.040496	0.041873	0.043461	0.061407			0.044044	0.035942	0.049279	0.069542	0.032372	0.034206
